# Supplementary material for: Identification of Disalicyloyl Curcumin as a Potential DNA Polymerase Inhibitor for Marek’s Disease Herpesvirus: A Computational Study Using Virtual Screening and Molecular Dynamics Simulations
Source: Molecules. 2023 Sep 12;28(18):6576. doi: 10.3390/molecules28186576 (PMC10537106; doi:10.3390/molecules28186576)
Supplement: Supplementary file 1 [file molecules-28-06576-s001.zip]

Archive with 1 entries (1 files):
- molecules-2489076-supplementary.pdf
